# Supplementary material for: Harvesting Candidate Genes Responsible for Serious Adverse Drug Reactions from a Chemical-Protein Interactome
Source: PLoS Comput Biol. 2009 Jul 24;5(7):e1000441. doi: 10.1371/journal.pcbi.1000441 (PMC2704868; doi:10.1371/journal.pcbi.1000441)
Supplement: Table S1 — Target set of the CPI. (0.03 MB TXT) [file pcbi.1000441.s004.txt]

1E4X Tab2
1EAP Igg2b-kappa 17e8 Fab
2ZOX Cytosolic beta-glucosidase
1IGJ Igg2a-kappa 26-10 Fab
3F80 Arginase-1
1Q4V Insulin
9AAT Aspartate aminotransferase, mitochondrial
1B6A Methionine aminopeptidase 2
1F0R Coagulation factor X
1BAF IGG1-KAPPA AN02 FAB (LIGHT CHAIN)
1MCR Immunoglobulin Lambda Dimer Mcg
1MCS Immunoglobulin Lambda Dimer Mcg
2V4M GLUCOSAMINE--FRUCTOSE-6-PHOSPHATE AMINOTRANSFERASE [ISOMERIZING] 1
1HN6 Apical membrane antigen 1
8CAT Catalase
1UDT cGMP-specific 3',5'-cyclic phosphodiesterase
8GCH Chymotrypsinogen A
8TIM Triosephosphate isomerase
1MCH Immunoglobulin Lambda Dimer Mcg
1MCJ Immunoglobulin Lambda Dimer Mcg
3E6V Arginase-1
2CGR Igg2b-kappa Nc6.8 Fab
1BZY Hypoxanthine-guanine phosphoribosyltransferase
7CPA Carboxypeptidase A1
2I0V Macrophage colony-stimulating factor 1 receptor
1BJ4 Serine hydroxymethyltransferase, cytosolic
2PLL Arginase-1
6RSA Ribonuclease pancreatic
3BLH Cell division protein kinase 9 || Cyclin-T1
7AAT Aspartate aminotransferase, mitochondrial
1D3H Dihydroorotate dehydrogenase, mitochondrial
6COX Prostaglandin G/H synthase 2
6CPA Carboxypeptidase A1
1BIO Complement factor D
5PTP Cationic trypsin
2R6N Cathepsin K
3BLQ Cell division protein kinase 9 || Cyclin-T1
5ER2 Endothiapepsin
5GAL Galectin-7
5P21 GTPase HRas
5P2P Phospholipase A2, major isoenzyme
1HE5 Flavin reductase
1HMS Fatty acid-binding protein, heart
1UOU Thymidine phosphorylase
5CPA Carboxypeptidase A1
4THN Prothrombin
4TMN Thermolysin
1K27 S-methyl-5'-thioadenosine phosphorylase
1DIA Formyltetrahydrofolate synthetase
4FAB Ig gamma-2A chain C region, membrane-bound form
4PAH Phenylalanine-4-hydroxylase
1XOI Glycogen phosphorylase, liver form
4ER1 Endothiapepsin
4ER2 Endothiapepsin
4EST Elastase-1
4CAC Carbonic anhydrase 2
4CHA Chymotrypsinogen A
4CTS Citrate synthase, mitochondrial
4DFR Dihydrofolate reductase
1AZ2 Aldose reductase
4AYK Interstitial collagenase
4BP2 Phospholipase A2
3PTB Cationic trypsin
2AUZ Cathepsin K
3TPI Cationic trypsin || Pancreatic trypsin inhibitor
3ZNC Carbonic anhydrase 4
3MDE Medium-chain specific acyl-CoA dehydrogenase, mitochondrial
3MTH Insulin
3C39 Phosphoglycerate kinase 1
3ER3 Endothiapepsin
3ERT Estrogen receptor
3GCH Chymotrypsinogen A
3HSC Heat shock cognate 71 kDa protein
3C0Z Histone deacetylase 7
3CPA Carboxypeptidase A1
1LS6 Sulfotransferase 1A1
2YHX Hexokinase-2
1D4W SH2 domain-containing protein 1A || Signaling lymphocytic activation molecule
2ZNC Carbonic anhydrase 4
1W7N Kynurenine--oxoglutarate transaminase 1
2VAA H-2 class I histocompatibility antigen, K-B alpha chain || Beta-2-microglobulin || Nucleoprotein
2VAB H-2 class I histocompatibility antigen, K-B alpha chain || Nucleoprotein || Beta-2-microglobulin
2VEV Tyrosine-protein phosphatase non-receptor type 1
2VQM Histone deacetylase 4
2PAW Poly [ADP-ribose] polymerase 1
1QYX Estradiol 17-beta-dehydrogenase 1
2PK4 Plasminogen
2RCU Carnitine O-palmitoyltransferase 2, mitochondrial
2NTA Tyrosine-protein phosphatase non-receptor type 1
1OW3 Rho GTPase-activating protein 1 || Transforming protein RhoA
2OQV Dipeptidyl peptidase 4
1F5F Sex hormone-binding globulin
2MCP Ig heavy chain V region M603
2NCM Neural cell adhesion molecule 1
2NSE Nitric oxide synthase, endothelial
4Q21 GTPase HRas
2J0D Cytochrome P450 3A4
1J8F NAD-dependent deacetylase sirtuin-2
2HGS Glutathione synthetase
2HHA Dipeptidyl peptidase 4
2IFB Fatty acid-binding protein, intestinal
2ILK Interleukin-10
2G5T Dipeptidyl peptidase 4
2G63 Dipeptidyl peptidase 4
1OLM SEC14-like protein 2
2H3U Carnitine O-acetyltransferase
2FOJ Ubiquitin carboxyl-terminal hydrolase 7 || Cellular tumor antigen p53
2FW3 Carnitine O-palmitoyltransferase 2, mitochondrial
2G5P Dipeptidyl peptidase 4
2F71 Tyrosine-protein phosphatase non-receptor type 1
2F9Q Cytochrome P450 2D6
2FJP Dipeptidyl peptidase 4
2FKY Kinesin-like protein KIF11
2O23 3-hydroxyacyl-CoA dehydrogenase type-2
2F2S Acetyl-CoA acetyltransferase, mitochondrial
2F4B Peroxisome proliferator-activated receptor gamma
2F57 Serine/threonine-protein kinase PAK 7
2HCT ADP-ribosyl cyclase 1
2ETR Rho-associated protein kinase 1
2EU9 Dual specificity protein kinase CLK3
2CTC Carboxypeptidase A1
2CYK Interleukin-4
2DDH Peroxisomal acyl-coenzyme A oxidase 1
1ONQ Beta-2-microglobulin || T-cell surface glycoprotein CD1a
2BK3 Amine oxidase [flavin-containing] B
2BDL Cathepsin K
1UWJ B-Raf proto-oncogene serine/threonine-protein kinase
1SD1 S-methyl-5'-thioadenosine phosphorylase
2CG5 L-aminoadipate-semialdehyde dehydrogenase-phosphopantetheinyl transferase || [Acyl-carrier-protein] S-malonyltransferase
2CKG Sentrin-specific protease 1
2CMB Tyrosine-protein phosphatase non-receptor type 1
2C9V Superoxide dismutase [Cu-Zn]
2CAB Carbonic anhydrase 1
2CAN Ornithine aminotransferase, mitochondrial
2C47 Casein kinase I isoform gamma-2
2C6C Glutamate carboxypeptidase 2
2C6Q GMP reductase 2
2BZ1 GTP cyclohydrolase-2
2C0H Mannan endo-1,4-beta-mannosidase
2C30 Serine/threonine-protein kinase PAK 6
2BU5 [Pyruvate dehydrogenase [lipoamide]] kinase isozyme 2, mitochondrial
2CZH Inositol monophosphatase 2
2BX8 Serum albumin
2HMB Fatty acid-binding protein, heart
1JD0 Carbonic anhydrase 12
2BH9 Glucose-6-phosphate 1-dehydrogenase
2BKH Calmodulin || Myosin-VI
2BRO Serine/threonine-protein kinase Chk1
2B4Y NAD-dependent deacetylase sirtuin-5
2B7A Tyrosine-protein kinase JAK2
2BCE Bile salt-activated lipase
1MC5 Alcohol dehydrogenase class-3
2ANY Plasma kallikrein
2AUH Insulin receptor || Growth factor receptor-bound protein 14
2AYO Ubiquitin carboxyl-terminal hydrolase 14 || Ubiquitin
2B3K Methionine aminopeptidase 1
1HMR Fatty acid-binding protein, heart
2AIX Glutamate receptor 2
2AK3 GTP:AMP phosphotransferase mitochondrial
2ANH Alkaline phosphatase
2AEB Arginase-1
1JJC Phenylalanyl-tRNA synthetase beta chain || Phenylalanyl-tRNA synthetase alpha chain
2AGT Aldose reductase
2AHE Chloride intracellular channel protein 4
2ACE Acetylcholinesterase
2ACK Acetylcholinesterase
2ACS Aldose reductase
2ADA Adenosine deaminase
2A83 HLA class I histocompatibility antigen, B-27 alpha chain || Beta-2-microglobulin
1MLW Tryptophan 5-hydroxylase 1
2AC3 MAP kinase-interacting serine/threonine-protein kinase 2
2A3I Mineralocorticoid receptor || Nuclear receptor coactivator 1
2A3Z Wiskott-Aldrich syndrome protein || Actin, alpha skeletal muscle || Deoxyribonuclease-1
2A41 WAS/WASL-interacting protein family member 1 || Actin, alpha skeletal muscle || Deoxyribonuclease-1
2A4Z Phosphatidylinositol-4,5-bisphosphate 3-kinase catalytic subunit gamma isoform
1DLR Dihydrofolate reductase
1ZXQ Intercellular adhesion molecule 2
1ZYJ Mitogen-activated protein kinase 14
1ADS Aldose reductase
1ZSX Voltage-gated potassium channel subunit beta-2
1ZT3 Insulin-like growth factor-binding protein 1
1ZV4 Regulator of G-protein signaling 17
1ZID Enoyl-[acyl-carrier-protein] reductase [NADH]
1ZJK Mannan-binding lectin serine protease 2
1ZKK Histone-lysine N-methyltransferase SETD8
1YVL Signal transducer and activator of transcription 1-alpha/beta
1Z57 Dual specificity protein kinase CLK1
1Z93 Carbonic anhydrase 3
3D4S Beta-2 adrenergic receptor || Lysozyme
1YV0 Troponin C, skeletal muscle || Troponin T, fast skeletal muscle isoforms || Troponin I, fast skeletal muscle
1YVB Cystatin
1YVJ Tyrosine-protein kinase JAK3
1YOL Proto-oncogene tyrosine-protein kinase Src
1YTV Vasopressin V1a receptor || Maltose-binding periplasmic protein
1YTZ Troponin C, skeletal muscle || Troponin T, fast skeletal muscle isoforms || Troponin I, fast skeletal muscle
1YCJ Glutamate receptor, ionotropic kainate 1
1YET Heat shock protein HSP 90-alpha
2QLL Glycogen phosphorylase, liver form
1YMJ Protein Vpr || ADP/ATP translocase 1
1Y5M Corticosteroid 11-beta-dehydrogenase isozyme 1
1HN4 Phospholipase A2, major isoenzyme
1XAP Retinoic acid receptor beta
1I0Z L-lactate dehydrogenase B chain
1XY1 Oxytocin-neurophysin 1
1Y0S Peroxisome proliferator-activated receptor delta
1DB5 Phospholipase A2, membrane associated
1XNX Nuclear receptor subfamily 1 group I member 3
1XOQ cAMP-specific 3',5'-cyclic phosphodiesterase 4D
1XOS cAMP-specific 3',5'-cyclic phosphodiesterase 4B
1XQZ Proto-oncogene serine/threonine-protein kinase Pim-1
1XKA Coagulation factor X
1XKK Epidermal growth factor receptor
1XMN Prothrombin
1Y6A Vascular endothelial growth factor receptor 2
1Z6T Apoptotic protease-activating factor 1
11GS Glutathione S-transferase P
1DCY Phospholipase A2, membrane associated
1XBA Tyrosine-protein kinase SYK
2JFE Cytosolic beta-glucosidase
2OKJ Glutamate decarboxylase 1
2FGI Basic fibroblast growth factor receptor 1
1KBQ NAD(P)H dehydrogenase [quinone] 1
1TBF cGMP-specific 3',5'-cyclic phosphodiesterase
1X0O Aryl hydrocarbon receptor nuclear translocator
1X50 Galectin-4
1WWA High affinity nerve growth factor receptor
1WWB BDNF/NT-3 growth factors receptor
1WWC NT-3 growth factor receptor
1WXC Tyrosinase || MelC
1FGG Galactosylgalactosylxylosylprotein 3-beta-glucuronosyltransferase 3
1UOM Estrogen receptor
1HSO Alcohol dehydrogenase 1A
1XJQ Adenylyl-sulfate kinase
1UHL Oxysterols receptor LXR-alpha || Nuclear receptor coactivator 2 || Retinoic acid receptor RXR-beta
1UKE Cytidylate kinase
1UKI C-jun-amino-terminal kinase-interacting protein 1 || Mitogen-activated protein kinase 8
1ULB Purine nucleoside phosphorylase
1XMI Cystic fibrosis transmembrane conductance regulator
2HXM Uracil-DNA glycosylase
1UEA Metalloproteinase inhibitor 1 || Stromelysin-1
2HD1 High affinity cGMP-specific 3',5'-cyclic phosphodiesterase 9A
1TYL Insulin
1D5R Phosphatidylinositol-3,4,5-trisphosphate 3-phosphatase and dual-specificity protein phosphatase PTEN
1U0F Glucose-6-phosphate isomerase
1I10 L-lactate dehydrogenase A chain
1MRQ Aldo-keto reductase family 1 member C1
1TX4 Rho GTPase-activating protein 1 || Transforming protein RhoA
1TXF Glutamate receptor, ionotropic kainate 1
1TQF Beta-secretase 1
1DHS Deoxyhypusine synthase
1TUB Tubulin alpha-1A chain || Tubulin beta chain
1TOH Tyrosine 3-monooxygenase
1DLS Dihydrofolate reductase
1TPP Cationic trypsin
1TNH Cationic trypsin
1TNI Cationic trypsin
1TNJ Cationic trypsin
1ROZ Deoxyhypusine synthase
2PZR Fibroblast growth factor receptor 2
2AUX Cathepsin K
1TNG Cationic trypsin
2E9L Cytosolic beta-glucosidase
1RLZ Deoxyhypusine synthase
1TFD Serotransferrin
1WDA Protein-arginine deiminase type-4
1SMO Triggering receptor expressed on myeloid cells 1
1R55 ADAM 33
1R82 Glycoprotein-fucosylgalactoside alpha-galactosyltransferase
3BKB Proto-oncogene tyrosine-protein kinase Fes/Fps
1DQ8 3-hydroxy-3-methylglutaryl-coenzyme A reductase
1A5Y Tyrosine-protein phosphatase non-receptor type 1
1R0W Cystic fibrosis transmembrane conductance regulator
2EF1  ADP-ribosyl cyclase 1
1R18 Protein-L-isoaspartate(D-aspartate) O-methyltransferase
1QQD HLA class I histocompatibility antigen, Cw-4 alpha chain || Beta-2-microglobulin
1QR2 Ribosyldihydronicotinamide dehydrogenase [quinone]
1HSZ Alcohol dehydrogenase 1B
1QRD NAD(P)H dehydrogenase [quinone] 1
1QNJ Elastase-1
1QPB Pyruvate decarboxylase isozyme 1
1QPC Proto-oncogene tyrosine-protein kinase LCK
1QPJ Proto-oncogene tyrosine-protein kinase LCK
1QKT Estrogen receptor
1QM4 S-adenosylmethionine synthetase isoform type-1
1QMV Peroxiredoxin-2
1QIP Lactoylglutathione lyase
2ESM Rho-associated protein kinase 1
1QKM Estrogen receptor beta
1QFW Ig kappa chain V-III region PC 3741/TEPC 111 || Glycoprotein hormones alpha chain || Choriogonadotropin subunit beta
1QG1 SHC-transforming protein 1 || Growth factor receptor-bound protein 2
1QIA Stromelysin-1
1QIJ Acetylcholinesterase
1QBK Transportin-1 || GTP-binding nuclear protein Ran
1QCY Integrin alpha-1
1QD6 Phospholipase A1
1RR6 Purine nucleoside phosphorylase
1Q3E Potassium/sodium hyperpolarization-activated cyclic nucleotide-gated channel 2
3CPU Pancreatic alpha-amylase
1Q5M Prostaglandin-E(2) 9-reductase
1QAB Transthyretin || Retinol-binding protein 4
2OJ9 Insulin-like growth factor 1 receptor
1BP1 Bactericidal permeability-increasing protein
1Q1Z Sulfotransferase family cytosolic 2B member 1
2O05 Spermidine synthase
1PW2 Cell division protein kinase 2
1PXX Prostaglandin G/H synthase 2
1PY5 TGF-beta receptor type-1
1PSO Pepsin A
1AD5 Tyrosine-protein kinase HCK
1PTR Protein kinase C delta type
1PTY Tyrosine-protein phosphatase non-receptor type 1
1PPI Pancreatic alpha-amylase
1PQ2 Cytochrome P450 2C8
1PQ3 Arginase-2, mitochondrial
1PS9 2,4-dienoyl-CoA reductase [NADPH]
1POZ CD44 antigen
1PPC Cationic trypsin
1PPH Cationic trypsin
1PJK Casein kinase II subunit alpha
1PL7 Sorbitol dehydrogenase
3D9V Rho-associated protein kinase 1
1PIC Phosphatidylinositol 3-kinase regulatory subunit alpha
1PIN Peptidyl-prolyl cis-trans isomerase NIMA-interacting 1
1YJ6 Glutathione S-transferase Mu 1
1PGP 6-phosphogluconate dehydrogenase, decarboxylating
1VJA Urokinase-type plasminogen activator
1VJ5 Epoxide hydrolase 2
1UZF Angiotensin-converting enzyme
1PBN Purine nucleoside phosphorylase
1PCG Estrogen receptor
1PFX Coagulation factor IX
1P4G Glycogen phosphorylase, muscle form
1P4M Riboflavin kinase
1P8V Prothrombin || Platelet glycoprotein Ib alpha chain
1P93 Nuclear receptor coactivator 2 || Glucocorticoid receptor
1P38 Mitogen-activated protein kinase 14
1IHI Aldo-keto reductase family 1 member C2
1FW1 Maleylacetoacetate isomerase
2RKP Casein kinase II subunit alpha
1Z8G Serine protease hepsin
2ICK Isopentenyl-diphosphate Delta-isomerase 1
1P1N Glutamate receptor 2
1P2D Glycogen phosphorylase, muscle form
1OSZ H-2 class I histocompatibility antigen, K-B alpha chain || Beta-2-microglobulin
1OVM Indole-3-pyruvate decarboxylase
2AOW Histamine N-methyltransferase
2P2I Vascular endothelial growth factor receptor 2
2I1M Macrophage colony-stimulating factor 1 receptor
1OSH Bile acid receptor
1OSV Nuclear receptor coactivator 2 || Bile acid receptor
1OIU Cell division protein kinase 2 || Cyclin-A2
1OKL Carbonic anhydrase 2
1OLS 2-oxoisovalerate dehydrogenase subunit beta, mitochondrial || 2-oxoisovalerate dehydrogenase subunit alpha, mitochondrial
1OIQ Cell division protein kinase 2
1OIR Cell division protein kinase 2
1OIT Cell division protein kinase 2
1OGS Glucosylceramidase
1OHY 4-aminobutyrate aminotransferase, mitochondrial
1OI9 Cell division protein kinase 2 || Cyclin-A2
1O7D Lysosomal alpha-mannosidase
1OEC Fibroblast growth factor receptor 2
1OG5 Cytochrome P450 2C9
2PZP Fibroblast growth factor receptor 2
1NWK Actin, alpha skeletal muscle
1NY3 MAP kinase-activated protein kinase 2
1O6L RAC-beta serine/threonine-protein kinase
1NHZ Glucocorticoid receptor
1NM8 Carnitine O-acetyltransferase
1NN6 Chymase
1AQV Glutathione S-transferase P
2BZG Thiopurine S-methyltransferase
1NDF Carnitine O-acetyltransferase
2I6A Adenosine kinase
1MUO Serine/threonine-protein kinase 6
1MUP Major urinary protein 6
1N7I Phenylethanolamine N-methyltransferase
1MQ0 Cytidine deaminase
1RTK Complement factor B
1MRK Ribosome-inactivating protein alpha-trichosanthin
2ZGV Phosphoglycerate kinase 1
1MMQ Matrilysin
1MO7 Sodium/potassium-transporting ATPase subunit alpha-1
1M9M Nitric oxide synthase, endothelial
1M9Z TGF-beta receptor type-2
2Q1L 3-hydroxy-3-methylglutaryl-coenzyme A reductase
1LYW Cathepsin D
1M4H Beta-secretase 1
1M4U Bone morphogenetic protein 7 || Noggin
1A3B Prothrombin || Hirudin-2
1LT8 Betaine--homocysteine S-methyltransferase 1
1LVG Guanylate kinase
1YWN Vascular endothelial growth factor receptor 2
1EA6 Mismatch repair endonuclease PMS2
1LPM Lipase 1
1LCL Eosinophil lysophospholipase
1LCP Cytosol aminopeptidase
1LDE Alcohol dehydrogenase E chain
1RQD Deoxyhypusine synthase
1LDY Alcohol dehydrogenase E chain
2OJW Glutamine synthetase
1LIC Fatty acid-binding protein, adipocyte
1FO2 Endoplasmic reticulum mannosyl-oligosaccharide 1,2-alpha-mannosidase
1LAY Capsid protein P40
1LBV Inositol-1-monophosphatase
1KTB Alpha-N-acetylgalactosaminidase
1KTZ Transforming growth factor beta-3 || TGF-beta receptor type-2
7GSS Glutathione S-transferase P
1U9E Estrogen receptor beta
1KJL Galectin-3
1KMQ Transforming protein RhoA
1KRA Urease subunit beta || Urease subunit gamma || Urease subunit alpha
1K8Q Gastric triacylglycerol lipase
1K8R GTPase HRas || Protein kinase byr2
1KAE Histidinol dehydrogenase
1KBC Neutrophil collagenase
1K74 Peroxisome proliferator-activated receptor gamma || Nuclear receptor coactivator 1 || Retinoic acid receptor RXR-alpha
1K7L Peroxisome proliferator-activated receptor alpha || Nuclear receptor coactivator 1
20GS Glutathione S-transferase P
1K86 Caspase-7
1K4W Nuclear receptor ROR-beta || Nuclear receptor coactivator 1
1K5D Ran GTPase-activating protein 1 || Ran-specific GTPase-activating protein || GTP-binding nuclear protein Ran
1OPL Proto-oncogene tyrosine-protein kinase ABL1
1CM8 Mitogen-activated protein kinase 12
1K3U Tryptophan synthase beta chain || Tryptophan synthase alpha chain
1K3Y Glutathione S-transferase A1
1K4M Nicotinate-nucleotide adenylyltransferase
1A0L Tryptase beta-2
1JWH Casein kinase II subunit alpha || Casein kinase II subunit beta
1JWT Prothrombin
2BIY 3-phosphoinositide-dependent protein kinase 1
1JS6 Aromatic-L-amino-acid decarboxylase
1JTV Estradiol 17-beta-dehydrogenase 1
1JUE Dihydroorotate dehydrogenase A
2I66 ADP-ribosyl cyclase 1
1JR1 Inosine-5'-monophosphate dehydrogenase 2
1JR4 Catechol O-methyltransferase
1JS3 Aromatic-L-amino-acid decarboxylase
1EZF Squalene synthetase
1JQE Histamine N-methyltransferase
1JQH Insulin-like growth factor 1 receptor
1NFB Inosine-5'-monophosphate dehydrogenase 2
2C70 Amine oxidase [flavin-containing] B
1KHB Phosphoenolpyruvate carboxykinase, cytosolic [GTP]
1CG6 S-methyl-5'-thioadenosine phosphorylase
1JLU cAMP-dependent protein kinase catalytic subunit alpha || cAMP-dependent protein kinase inhibitor alpha
1JND Chitinase-like protein Idgf2
1JNK Mitogen-activated protein kinase 10
1NRG Pyridoxine-5'-phosphate oxidase
1JK4 Vasopressin-neurophysin 2-copeptin
1JKL Death-associated protein kinase 1
1B74 Glutamate racemase
1T9S  cGMP-specific 3',5'-cyclic phosphodiesterase
1JI4 DNA protection during starvation protein
1JIM Elastase-1
1JCN Inosine-5'-monophosphate dehydrogenase 1
1JFF Tubulin alpha-1A chain || Tubulin beta chain
2PY3 Fibroblast growth factor receptor 2
1XU9 Corticosteroid 11-beta-dehydrogenase isozyme 1
1J99 Bile salt sulfotransferase
1JAP Neutrophil collagenase
1JBP cAMP-dependent protein kinase catalytic subunit alpha || cAMP-dependent protein kinase inhibitor alpha
1JBQ Cystathionine beta-synthase
1H0C Serine--pyruvate aminotransferase
1J90 Deoxynucleoside kinase
1J96 Aldo-keto reductase family 1 member C2
1J1B Glycogen synthase kinase-3 beta
1J3H cAMP-dependent protein kinase catalytic subunit alpha
1J4R Peptidyl-prolyl cis-trans isomerase FKBP1A
1TG2 Phenylalanine-4-hydroxylase
1VJB Estrogen-related receptor gamma
1IYH Glutathione-requiring prostaglandin D synthase
1J02 Heme oxygenase 1
3JDW Glycine amidinotransferase, mitochondrial
1ITU Dipeptidase 1
3CU0 Galactosylgalactosylxylosylprotein 3-beta-glucuronosyltransferase 3
1PKG Mast/stem cell growth factor receptor
1IX6 Aspartate aminotransferase
1IIU Retinol-binding protein 4
3C5J Elongation factor 1-alpha 2 || HLA class II histocompatibility antigen, DR alpha chain || HLA class II histocompatibility antigen, DRB3-1 beta chain
1SQN Progesterone receptor
1ILH Nuclear receptor subfamily 1 group I member 2
1IMB Inositol monophosphatase
1IRJ Protein S100-A9
1RS0 Complement factor B
1ISS Metabotropic glutamate receptor 1
1IHJ 1-phosphatidylinositol-4,5-bisphosphate phosphodiesterase || Inactivation-no-after-potential D protein
1F8U Acetylcholinesterase || Fasciculin-2
1HWL 3-hydroxy-3-methylglutaryl-coenzyme A reductase
1UNH Cyclin-dependent kinase 5 activator 1 || Cell division protein kinase 5
1IG3 Thiamin pyrophosphokinase 1
1IH0 Troponin C, slow skeletal and cardiac muscles
1IHG 40 kDa peptidyl-prolyl cis-trans isomerase
1ICR Oxygen-insensitive NAD(P)H nitroreductase
3CBS Cellular retinoic acid-binding protein 2
1IE9 Vitamin D3 receptor
1ICE Caspase-1
1ICN Fatty acid-binding protein, intestinal
1ICP 12-oxophytodienoate reductase 1
1G55 tRNA (cytosine-5-)-methyltransferase
1IA9 Transient receptor potential cation channel subfamily M member 7
1IAY 1-aminocyclopropane-1-carboxylate synthase 2
1IB1 Serotonin N-acetyltransferase || 14-3-3 protein zeta/delta
1OTH Ornithine carbamoyltransferase, mitochondrial
1I92 Ezrin-radixin-moesin-binding phosphoprotein 50
1I9C Methylaspartate mutase E chain || Methylaspartate mutase S chain
1F0Y Hydroxyacyl-coenzyme A dehydrogenase, mitochondrial
1I76 Neutrophil collagenase
1I7B S-adenosylmethionine decarboxylase proenzyme
1I7G Peroxisome proliferator-activated receptor alpha
1L2J Estrogen receptor beta
1I4F HLA class I histocompatibility antigen, A-2 alpha chain || Melanoma-associated antigen 4 || Beta-2-microglobulin
1A42 Carbonic anhydrase 2
2RDA Thymidylate synthase
1I71 Apolipoprotein(a)
2BKA Oxidoreductase HTATIP2
1S5O Carnitine O-acetyltransferase
1Y0X Thyroid hormone receptor beta
1I44 Insulin receptor
1FPR Tyrosine-protein phosphatase non-receptor type 6
1HZX Rhodopsin
1UNG Cyclin-dependent kinase 5 activator 1 || Cell division protein kinase 5
1HX1 Heat shock cognate 71 kDa protein || BAG family molecular chaperone regulator 1
1HY3 Estrogen sulfotransferase
1Y6B Vascular endothelial growth factor receptor 2
2VCI Heat shock protein HSP 90-alpha
1HPM Heat shock cognate 71 kDa protein
1HS6 Leukotriene A-4 hydrolase
1FTA Fructose-1,6-bisphosphatase 1
1HT8 Prostaglandin G/H synthase 1
1W0H Histone mRNA 3'-exonuclease 1
1HP7 Alpha-1-antitrypsin
1J4I Peptidyl-prolyl cis-trans isomerase FKBP1A
1HNE Leukocyte elastase
1HNF T-cell surface antigen CD2
1HNN Phenylethanolamine N-methyltransferase
1UA2 Cell division protein kinase 7
1HLD Alcohol dehydrogenase E chain
1HM6 Annexin A1
1HMP Hypoxanthine-guanine phosphoribosyltransferase
1HNA Glutathione S-transferase Mu 2
1HKB Hexokinase-1
1HKN Heparin-binding growth factor 1
1YB5 Quinone oxidoreductase
1HFC Interstitial collagenase
1AUT Vitamin K-dependent protein C
1HHG Envelope glycoprotein gp160
1HJ1 Estrogen receptor beta
1HDT Prothrombin
1HDY Alcohol dehydrogenase 1B
1HES P-selectin || AP-2 complex subunit mu-1
1HAK Annexin A5
1ATK Cathepsin K
1HDK Eosinophil lysophospholipase
1HDO Flavin reductase
1H9O Beta-type platelet-derived growth factor receptor || Phosphatidylinositol 3-kinase regulatory subunit alpha
1H9U Retinoic acid receptor RXR-beta
1HA3 Elongation factor Tu-A
1H82 Polyamine oxidase
1H8D Prothrombin || Hirudin variant-1
1H8P Seminal plasma protein PDC-109
1H92 Proto-oncogene tyrosine-protein kinase LCK
1UNL Cyclin-dependent kinase 5 activator 1 || Cell division protein kinase 5
1H5U Glycogen phosphorylase, muscle form
1H7X Dihydropyrimidine dehydrogenase [NADP+]
10GS  Glutathione S-transferase P
1GZ8 Cell division protein kinase 2
1H1B Leukocyte elastase
1H28 Retinoblastoma-like protein 1 || Cell division protein kinase 2 || Cyclin-A2
1GRI Growth factor receptor-bound protein 2
1GS4 Androgen receptor
1GSF Glutathione S-transferase A1
1GPN Acetylcholinesterase
1U3S Estrogen receptor beta || Nuclear receptor coactivator 1
1GQS Acetylcholinesterase
1GRE Glutathione reductase, mitochondrial
1ZDU Nuclear receptor coactivator 2 || Nuclear receptor subfamily 5 group A member 2
1GPB Glycogen phosphorylase, muscle form
1GPK Acetylcholinesterase
1HT0 Alcohol dehydrogenase 1C
1GLP Glutathione S-transferase P 1
1GLQ Glutathione S-transferase P 1
1GMN Hepatocyte growth factor
1GOS Amine oxidase [flavin-containing] B
1GHB Chymotrypsinogen A
1GIH Cell division protein kinase 2
1GII Cell division protein kinase 2
1GL5 Tyrosine-protein kinase Tec
1G47 LIM and senescent cell antigen-like-containing domain protein 1
1G8Q CD81 antigen
1GCZ Macrophage migration inhibitory factor
1GFY Tyrosine-protein phosphatase non-receptor type 1
1G0Y Interleukin-1 receptor type I
1HN5 Dynein beta chain, ciliary
1G1T E-selectin
1FXO Glucose-1-phosphate thymidylyltransferase
1FYN Proto-oncogene tyrosine-protein kinase Fyn
1G0X Leukocyte immunoglobulin-like receptor subfamily B member 1
1FTK Glutamate receptor 2
1FVG Peptide methionine sulfoxide reductase
2OFX Adenylyl-sulfate kinase
1FO4 Xanthine oxidase
1FRP Fructose-1,6-bisphosphatase 1
1FT2 Protein farnesyltransferase subunit beta || Protein farnesyltransferase/geranylgeranyltransferase type-1 subunit alpha
1FT4 Tumor necrosis factor receptor superfamily member 1A
1FKI Peptidyl-prolyl cis-trans isomerase FKBP1A
1FKN Beta-secretase 1
1FM6 Peroxisome proliferator-activated receptor gamma || Nuclear receptor coactivator 1 || Retinoic acid receptor RXR-alpha
2G1N Renin
1FKF Peptidyl-prolyl cis-trans isomerase FKBP1A
1FKG Peptidyl-prolyl cis-trans isomerase FKBP1A
2I0Y Macrophage colony-stimulating factor 1 receptor
1FIE Coagulation factor XIII A chain
1FIW Acrosin
1BIF Fructose-2,6-bisphosphatase
1FAX Coagulation factor X
1FEN Retinol-binding protein 4
1FGK Basic fibroblast growth factor receptor 1
1F6O DNA-3-methyladenine glycosylase
3BAJ Pancreatic alpha-amylase
3C3C Phosphoglycerate kinase 1
1F3M Serine/threonine-protein kinase PAK 1
3COG Cystathionine gamma-lyase
1F57 Carboxypeptidase A1
1EWK Metabotropic glutamate receptor 1
1OOQ Oxygen-insensitive NAD(P)H nitroreductase
1F2Q High affinity immunoglobulin epsilon receptor subunit alpha
1ETS Prothrombin
1ETT Prothrombin
1EVI D-amino-acid oxidase
1EVZ Glycerol-3-phosphate dehydrogenase [NAD+], glycosomal
1ERU Thioredoxin
1ES7 Bone morphogenetic protein receptor type-1A || Bone morphogenetic protein 2
1ETA Transthyretin
1ETR Prothrombin
1ELF Elastase-1
1M17 Epidermal growth factor receptor
1EPB Epididymal-specific lipocalin-5
1EQH Prostaglandin G/H synthase 1
1EFR ATP synthase subunit gamma, mitochondrial || ATP synthase subunit alpha heart isoform, mitochondrial || ATP synthase subunit beta, mitochondrial
1ELA Elastase-1
1ELC Elastase-1
1EEY HLA class I histocompatibility antigen, A-2 alpha chain || Beta-2-microglobulin
1EXX Retinoic acid receptor gamma
1EFH Bile salt sulfotransferase
1ED5 Nitric oxide synthase, endothelial
1EED Endothiapepsin
1TDI Glutathione S-transferase A3
1HDR Dihydropteridine reductase
1LQV Endothelial protein C receptor || Vitamin K-dependent protein C
1XWS Proto-oncogene serine/threonine-protein kinase Pim-1
1E3K Progesterone receptor
1S1C Rho-associated protein kinase 1 || Transforming protein RhoA
1KTA Branched-chain-amino-acid aminotransferase, mitochondrial
1KPF Histidine triad nucleotide-binding protein 1
1XCW Pancreatic alpha-amylase
3BQR Death-associated protein kinase 3
1E1F Beta-glucosidase, chloroplastic
1E3G Androgen receptor
1DWB Prothrombin || Hirudin-3A'
1DWC Prothrombin || Hirudin-3A'
1DWD Prothrombin || Hirudin-3A'
1DS6 Ras-related C3 botulinum toxin substrate 2 || Rho GDP-dissociation inhibitor 2
1DSY Protein kinase C alpha type
1DTL Troponin C, slow skeletal and cardiac muscles
1W22 Histone deacetylase 8
1DMW Phenylalanine-4-hydroxylase
1DP4 Atrial natriuretic peptide receptor A
1DR1 Dihydrofolate reductase
1DRF Dihydrofolate reductase
1ZBQ 3-alpha,7-alpha,12-alpha-trihydroxy-5-beta-cholest-24-enoyl-CoA hydratase
1DKF Retinoic acid receptor RXR-alpha || Retinoic acid receptor alpha
1YOK Nuclear receptor coactivator 2 || Nuclear receptor subfamily 5 group A member 2
1DI8 Cell division protein kinase 2
3C3A Phosphoglycerate kinase 1
1AZ1 Aldose reductase
1G8I Neuronal calcium sensor 1
1BX4  Adenosine kinase
1DHF Dihydrofolate reductase
1FQ1 Cyclin-dependent kinase inhibitor 3 || Cell division protein kinase 2
1DHT Estradiol 17-beta-dehydrogenase 1
1BU5 Flavodoxin
1DFV Neutrophil gelatinase-associated lipocalin
1DGD 2,2-dialkylglycine decarboxylase
1DBJ Ig gamma-1 chain C region secreted form
1DBK Ig gamma-1 chain C region secreted form
1DDV Metabotropic glutamate receptor 5 || Homer protein homolog 1
1Z8D Glycogen phosphorylase, muscle form
1NAV Thyroid hormone receptor alpha
1DB1 Vitamin D3 receptor
1DB4 Phospholipase A2, membrane associated
1DBB Ig gamma-1 chain C region secreted form
1F5N Interferon-induced guanylate-binding protein 1
1D8T Thiocillin GE2270 || Elongation factor Tu
1DAN Tissue factor || Coagulation factor VII
1D6N Hypoxanthine-guanine phosphoribosyltransferase
1E2D Thymidylate kinase
1D7P Coagulation factor VIII
1D2V Myeloperoxidase
1D3G Dihydroorotate dehydrogenase, mitochondrial
1D4P Prothrombin
1NRL Nuclear receptor subfamily 1 group I member 2 || Nuclear receptor coactivator 1
1D1T Alcohol dehydrogenase class 4 mu/sigma chain
1D2E Elongation factor Tu, mitochondrial
2NMP Cystathionine gamma-lyase
1D2T Acid phosphatase
1CYN Peptidyl-prolyl cis-trans isomerase B
2J90 Death-associated protein kinase 3
1D0A Tumor necrosis factor receptor superfamily member 4 || TNF receptor-associated factor 2
1CX2 Prostaglandin G/H synthase 2
1CY1 DNA topoisomerase 1
1OAT Ornithine aminotransferase, mitochondrial
1BKC ADAM 17
1CVW Coagulation factor VII
1CW2 Tryptophan synthase beta chain || Tryptophan synthase alpha chain
1JUJ Thymidylate synthase
1CTR Calmodulin
1CVI Prostatic acid phosphatase
1CRK Creatine kinase, sarcomeric mitochondrial
1CRP GTPase HRas
1CSB Cathepsin B
1ORE Adenine phosphoribosyltransferase
1CQE Prostaglandin G/H synthase 1
1CQZ Epoxide hydrolase 2
1OF7 Aldehyde dehydrogenase, mitochondrial
1T40 Aldose reductase
1B56 Fatty acid-binding protein, epidermal
1CPS Carboxypeptidase A1
1CNW Carbonic anhydrase 2
1CNX Carbonic anhydrase 2
1CNY Carbonic anhydrase 2
1CIN Carbonic anhydrase 2
1CJ0 Serine hydroxymethyltransferase, cytosolic
3BHY Death-associated protein kinase 3
1CGH Cathepsin G
1HTI Triosephosphate isomerase
1CIL Carbonic anhydrase 2
1CIM Carbonic anhydrase 2
1CBS Cellular retinoic acid-binding protein 2
1CBX Carboxypeptidase A1
1CD9 Granulocyte colony-stimulating factor || Granulocyte colony-stimulating factor receptor
3DJ8 Arginase-1
1C9C Aspartate aminotransferase
1C9H Peptidyl-prolyl cis-trans isomerase FKBP1B
2E9M Cytosolic beta-glucosidase
1SG0 Ribosyldihydronicotinamide dehydrogenase [quinone]
1NJS Phosphoribosylglycinamide formyltransferase
1HMT Fatty acid-binding protein, heart
1C8P Cytokine receptor common subunit beta
1C0N Cysteine desulfurase
2OX0 JmjC domain-containing histone demethylation protein 3A
1C1Y RAF proto-oncogene serine/threonine-protein kinase || Ras-related protein Rap-1A
1BZM Carbonic anhydrase 1
1BZS Neutrophil collagenase
2DU8 D-amino-acid oxidase
1YKC Glutathione S-transferase Mu 2
2OQ6 JmjC domain-containing histone demethylation protein 3A
1E8Z Phosphatidylinositol-4,5-bisphosphate 3-kinase catalytic subunit gamma isoform
1BTO Alcohol dehydrogenase E chain
3E7O Mitogen-activated protein kinase 9
1B1C NADPH--cytochrome P450 reductase
1BOZ Dihydrofolate reductase
1BQS Mucosal addressin cell adhesion molecule 1
1BRA Anionic trypsin-2
1BTE Activin receptor type-2A
1BMQ Caspase-1
1P0M Cholinesterase
2P0W Histone acetyltransferase type B catalytic subunit
2GSS Glutathione S-transferase P
1BMK Mitogen-activated protein kinase 14
1BMM Hirudin-3A || Prothrombin
1BMN Hirudin-3A || Prothrombin
1BHS Estradiol 17-beta-dehydrogenase 1
1BID Thymidylate synthase
1BMA Elastase-1
1DMT Neprilysin
1BBP Bilin-binding protein
1BGV NAD-specific glutamate dehydrogenase
1B6C TGF-beta receptor type-1 || Peptidyl-prolyl cis-trans isomerase FKBP1A
3C3B Phosphoglycerate kinase 1
1S2Q Amine oxidase [flavin-containing] B
1B09 C-reactive protein
2PZ5 Fibroblast growth factor receptor 2
1B2T Fractalkine
1B5L Interferon tau-1
1AXN Annexin A3
1AYK Interstitial collagenase
1AYL Phosphoenolpyruvate carboxykinase [ATP]
1AZM Carbonic anhydrase 1
1XF0 Aldo-keto reductase family 1 member C3
1XNJ Adenylyl-sulfate kinase
1U54 Activated CDC42 kinase 1
1AVN Carbonic anhydrase 2
1ANG Angiogenin
1EAX Suppressor of tumorigenicity protein 14
1APM cAMP-dependent protein kinase catalytic subunit alpha || cAMP-dependent protein kinase inhibitor alpha
1Z6J Tissue factor || Coagulation factor VII
1AH7 Phospholipase C
1KWS Galactosylgalactosylxylosylprotein 3-beta-glucuronosyltransferase 3
1AM5 Pepsin-2B
1P5J L-serine dehydratase
1P49 Steryl-sulfatase
1AG8 Aldehyde dehydrogenase, mitochondrial
1QJA 14-3-3 protein zeta/delta
1Q11 Tyrosyl-tRNA synthetase, cytoplasmic
1PTW cAMP-specific 3',5'-cyclic phosphodiesterase 4D
1PT9 NAD(P) transhydrogenase, mitochondrial
1R5K Estrogen receptor
1R4L Angiotensin-converting enzyme 2
1QR6 NAD-dependent malic enzyme, mitochondrial
1AEC Actinidain
1RD4 Integrin alpha-L
1R74 Glycine N-methyltransferase
1R6T Tryptophanyl-tRNA synthetase, cytoplasmic
1ADD Adenosine deaminase
1ADF Alcohol dehydrogenase E chain
1AE8 Prothrombin
1RFN Coagulation factor IX
1ACY Envelope glycoprotein gp160 || Ig kappa chain V-III region PC 4050 || Ig gamma-1 chain C region, membrane-bound form
1ADB Alcohol dehydrogenase E chain
1ADC Alcohol dehydrogenase E chain
1ACJ Acetylcholinesterase
1ACM Aspartate carbamoyltransferase regulatory chain || Aspartate carbamoyltransferase catalytic chain
1ACO Aconitate hydratase, mitochondrial
1EEM Glutathione S-transferase omega-1
1ABO Proto-oncogene tyrosine-protein kinase ABL1 || SH3 domain-binding protein 1
1SD2 S-methyl-5'-thioadenosine phosphorylase
1RT9 Purine nucleoside phosphorylase
2SRC Proto-oncogene tyrosine-protein kinase Src
1OIZ Alpha-tocopherol transfer protein
1EH8 Methylated-DNA--protein-cysteine methyltransferase
1A7C Plasminogen activator inhibitor 1
1I7I Peroxisome proliferator-activated receptor gamma
1A8M Tumor necrosis factor
1A3G Branched-chain-amino-acid aminotransferase
1A4M Adenosine deaminase
1A4W Prothrombin
1A78 Galectin-1
1A06 Calcium/calmodulin-dependent protein kinase type 1
1A25 Protein kinase C beta type
1A28 Progesterone receptor
1A2B Transforming protein RhoA
1E51 Delta-aminolevulinic acid dehydratase
1E55 Beta-glucosidase, chloroplastic
3DY8 High affinity cGMP-specific 3',5'-cyclic phosphodiesterase 9A
1E96 Ras-related C3 botulinum toxin substrate 1 || Neutrophil cytosol factor 2
